# Supplementary material for: Portable Alkaline Phosphatase–Hydrogel Platform: From Enzyme Characterization to Phosphate Sensing
Source: Int J Mol Sci. 2023 Jan 31;24(3):2672. doi: 10.3390/ijms24032672 (PMC9917215; doi:10.3390/ijms24032672)
Supplement: Supplementary file 1 [file ijms-24-02672-s001.zip]

Archive with 1 entries (1 files):
- ijms-2127359-supplementary.pdf
